# Supplementary material for: Leucoma salicis nucleopolyhedrovirus (LesaNPV) genome sequence shed new light on the origin of the Alphabaculovirus orpseudotsugatae species
Source: Virus Genes. 2024 Apr 9;60(3):275–86. doi: 10.1007/s11262-024-02062-x (PMC11139710; doi:10.1007/s11262-024-02062-x)
Supplement: Supplementary file 2 — Supplementary file2 (XLSX 19 KB) [file 11262_2024_2062_MOESM2_ESM.xlsx]

## Sheet: Arkusz1
ORF LesaNPV	Gene	Full name/ protein domains	Function	OpMNPV	DapuNPV	AcMNPV
1	polh	polyhedrin	structural	3	1	8
2	pp78-81/orf1629/cap1629	1629 capsid protein	structural	2	2	9
3	pk1	protein kinase 1	transcription	1	3	10
4	lesa004	PNB	-	153	4	-
5	pe38	PE38, zinc finger, leucine zipper	transcription	152	5	153
6	ie2	immediate early protein 2	replication	151	6	151
7	lesa007	PNB, superhelix	-	150	7	-
8	p8.9	basic protein, 36kDa, 8.9kDa homolog in OpMNPV	-	149	8	-
9	p25	25kDa protein	-	148	9	-
10	p32	PNB, signal peptide	-	147	10	-
11	pif5	per os infectivity factor- 5	per os infectivity	146	11	148
12	ie1	immediate early protein 1	replication	145	12	147
13	lesa013	21.8 kDa protein PNB, DUF884	-	144	13	146
14	hrf1	host range factor 1	axuliary	143	14	-
15	cbp	hitin binding protein	axuliary	142	15	145
16	odv-e27	structural protein ODV-27	structural	141	16	144
17	odv-e18	structural protein ODV-18	structural	140	17	143
18	p49	caspase inhibitor activity	structural	139	18	142
19	ie0	immediate early protein - 0	replication	138	19	141
20	me53	ME53, virus DNA replication	replication	137	20	139
21	ctl1	conotoxin like-protein	-	136	21	3
22	lesa022	PNB	-	135	22	-
23	lesa023	PNB	-	-	23	-
24	p74/pif-0	per os infectivity factor-0	per os infectivity	134	25	138
25	p10	P10, cytoskeleton in the cell	structural	133	26	137
26	p26	26kDa protein	axuliary	132	27	136
27	alkexo	alkaline exonuclease	replication	131	28	133
28	lesa028	PNB, 26kDa	-	130	29	132
29	pep	calix protein/polyhedrin interacting protein	structural	129	30	131
30	gp16	glycoprotein 16kDa with signal peptide	structural	128	31	130
31	p24	capsid protein	structural	127	32	129
32	gp64	major glycoprotein 64kDa of BV form	structural	126	33	128
33	katepsyna	catepsin	axuliary	125	34	127
34	chitynaza	chitinase	axuliary	124	35	126
35	lef7	late expression factor 7	transcription	123	36	125
36	lesa036	PNB, 6 transmemebrane domains	-	122	37	124
37	lesa037	PNB, signal peptide, 7.6kDa	-	121	38	122
38	lesa038	9.3kDa	-	120	39	120
39	pif1	per os infectivity factor -1	per os infectivity	119	40	119
40	lesa040	PNB	-	118	41	-
41	lesa041	PNB, DUF1629	-	117	42	117
42	bro a	baculovirus repeated orf	axuliary	116	43	-
43	pif3	per os infectivity factor -3	per os infectivity	115	44	115
44	lesa044	48.2 kDa	-	114	45	114
45	lesa045	PNB	-	113	46	-
46	lesa046	PNB, transmembrane domain	-	112	48	-
47	pif-7 /ac110	per os infectivity factor- 7	per os infectivity	111	49	110
48	cbpl	protein with chitin binding domain	axuliary	110	50	-
49	odv-ec43	occlussion derived virion protein	structural	109	51	109
50	lesa050	PNB, 11kDa, 1 transmembrane	-	108	52	108
51	lesa051	PNB, DUF816	-	107	53	106/107
52	he65	RNA ligase	transcription	-	57	105
53	p87c	capsid protein	structural	105	58	104
54	p48	protein 48kDa	structural	104	59	103
55	p12	protein necessary for the accumulation of nuclear actin	structural	103	60	102
56	p40	nucleocapsid protein	structural	102	61	101
57	p6.9	alkaline protein binding DNA	structural	101	62	100
58	lef5	lat expression factor -5	transcription	100	63	99
59	38K	38kDa protein, associated with ODV and BV	replication	99	64	98
60	bro b	baculovirus repeated orf	axuliary	-	65	-
61	bro c	baculovirus repeated orf	axuliary	-	-	-
62	pif4	per os infectivity factor 4	per os infectivity	97	66	96
63	hel	DNA helicase	replication	96	67	95
64	odv-e25	ODV protein	structural	95	68	94
65	p18	18kDa protein, DUF682	structural	94	69	93
66	p33	sulfhydryl oxidase	structural	93	70	92
67	lesa067	29.3kDa protein	-	92	71	91
68	lef4	late expression factor -4	transcription	91	72	90
69	vp39	major capsid protein	structural	90	73	89
70	cg30	transcription regulator	transcription	89	74	88
71	p15	capsid protein	structural	88	75	87
72	lesa072	PNB, signal peptide	-	87	76	85
73	lesa073	PNB	-	-	77	-
74	vp91/p95/pif-8	per os infectivity factor - 8	per os infectivity	86	78	83
75	tlp	telokin like protein	structural	85	79	82
76	ac81	PNB, DUF845	-	84	80	81
77	gp41	glycoprotein 41kDa, ODV	structural	83	81	80
78	end	endonuclease	replication	82	82	79
79	ac78	homolog ac78, DUF912, transmembrane domain	axuliary	81	83	78
80	vlf1	very late factor-1, integrase family	transcription	80	84	77
81	lesa081	9.4kDa	-	79	85	76
82	lesa082	14.9kDa	-	78	86	75
83	lesa083	PNB, DUF2704, 19.5kDa	-	77	87	74
84	lesa084	PNB, DUF2682, 9.4kDa, transmembrane domains	-	76	88	73
85	lesa085	PNB, DUF2729, 6.3kDa	-	75	89	72
86	iap2	apoptose inhibitor-2	axuliary	74	90	71
87	pif6	per os infectivity factor-6	per os infectivity	73	91	68
88	lef3	late expression factor 3	replication	72	92	67
89	desmoplakina	desmoplakin	structural	71	93	66
90	dnapol	DNA polimerase	replication	70	94	65
91	gp37/spl	glycoprotein, chitin binding domain	axuliary	69	95	64
92	lesa092	unique	-	-	-	-
93	lesa093	unique	-	-	-	-
94	ubil	ubiquitin like protein	-	-	96	-
95	bro d	baculovirus repeated orf	-	-	-	-
96	lef9	late expression factor -9, polimerase subunit	transcription	65	97	62
97	fp25	25kDa protein accumulating in few polyhedra mutants	structural	64	98	61
98	ChaB1	ChaB1, DNA binding protein	-	63	99	60
99	ChaB2	ChaB2, DNA binding protein	-	62	100	59
100	lesa100	PNB, DUF918, 18.9kDa	-	61	101	57
101	lesa101	PNB, DUF2719	-	-	-	56
102	lesa102	PNB	-	60	102	55
103	lesa103	-	-	59	103	-
104	vp1054	capsid associated protein	structural	58	104	54
105	lef10	late expression factor 10	transcription	57	105	53a
106	bRING/ac53	homolog ac53	structural	56	106	53
107	bjdp	białko axuliary DnaJ	axuliary	55	107	51
108	lef8	late expression factor 8, RNA polymerase subunit	transcription	54	108	50
109	etm	protein interacting with protein pcna	axuliary	52	110	48
110	lesa110	PNB	-	51	111	47
111	odv-e66	ODV protein	structural	50	112	46
112	lesa112	PNB	-	49	113	44
113	lesa113	PNB	-	48	114	43
114	gta	global transactivator	replication	47	115	42
115	lef12	late expression factor 12	transcription	46	116	41
116	p47	transcription regulator	transcription	45	117	40
117	pkip1	protein kinase interacting protein - 1	structural	44	118	24
118	dbp	ssDNA binding protein	axuliary	43	119	25
119	lesa119	PNB, DUF424, 14.4kDa	-	42	120	26
120	iap1	apoptose inhibitor-1	axuliary	41	121	27
121	lef6	late expression factor 6	transcription	40	122	28
122	lesa122	PNB, DUF919, colied-coil	-	39	123	29
123	trgf	protein family with repetition of Trp	axuliary	38	124	30
124	lesa124	PNB, signal peptide	-	37	124	-
125	lesa125	PNB, 5 transmembrane domains	-	36	125	-
126	iap3	apoptose inhibitor-3	axuliary	35	127	-
127	ctl2	conotoxin like-protein-2	-	30	133	-
128	sod	superoxide dysmutase	axuliary	29	134	31
129	fgf	fibroblast growth factor	axuliary	27	135	32
130	lesa130	PNB, DUF1247, 24kDa	-	26	136	34
131	vubi	viral ubiquitin	axuliary	25	137	35
132	pp31/39K	phosphoprotein assiciated with matrix protein	transcription	24	138	36
133	lef11	late expression factor 11	replication	23	139	37
134	pirofosfataza	priophosphatase	-	22	140	38
135	białko F	fusion protein	structural	21	141	23
136	pif2	per os infectivity factor 2	per os infectivity	20	142	22
137	arif	actin rearangement indicing factor	axuliary	19	143	21
138	lesa138	PNB, DUF1477, 11.6kDa	-	18	144	19
139	lesa139	PNB, DUF1383	-	17	145	18
140	lesa140	PNB, DUF1251	-	16	146	17
141	odv-e26	ODV protein	structural	15	147	16
142	egt	ecdosteroid glucosylotransferase	axuliary	14	148	15
143	lef1	late expression factor-1, primase	replication	13	149	14
144	lesa144	PNB, coiled-coil, DUF3627, 36.6kDa	-	12	150	13
145	lesa145	PNB, DUF1386	-	11	152	11
146	ptp1l	tyrosine phophatase like protein-1	axuliary	-	153	-
147	ptp1	tyrosine phophatase-1	axuliary	10	154	1
148	ptp2	tyrosine phophatase-2	axuliary	9	155
149	bro e	baculovirus repeated orf	axuliary	-	156	2
150	lesa150	PNB, DUF325, 16.2kDa	-	8	157	4
151	lesa151	PNB, DUF2576	-	7	158	5
152	lef2	late expression factor 2, primase helping protein	replication	6	159	6
153	lesa153	PNB	-	5	160	-
154	lesa154	PNB	-	4	161	-
